# Supplementary material for: Mapping dominant annual land cover from 2009 to 2013 across Victoria, Australia using satellite imagery
Source: Sci Data. 2015 Nov 24;2:150069. doi: 10.1038/sdata.2015.69 (PMC4658575; doi:10.1038/sdata.2015.69)
Supplement: Supplementary file 1 [file sdata201569-isa1.zip]

Archive with 3 entries (3 files):
- i_Investigation.txt
- s_study_Sheffield.txt
- a_assay_Sheffield.txt
