# Supplementary material for: Mapping dominant annual land cover from 2009 to 2013 across Victoria, Australia using satellite imagery
Source: Sci Data. 2015 Nov 24;2:150069. doi: 10.1038/sdata.2015.69 (PMC4658575; doi:10.1038/sdata.2015.69)
Supplement: Supplementary file 1 [file sdata201569-isa1.zip › a_assay_Sheffield.txt]

Sample Name	Protocol REF	Assay Name	Raw Data File	Comment [Data Repository]	Comment [Data Record Accession]	Comment [Data Record URI]
MOD13Q1	Producing an annual DLC product	MOD13Q1_PDLC	VictorianDLCArchive.zip	PANGAEA	doi:10.1594/PANGAEA.845372	http://doi.pangaea.de/10.1594/PANGAEA.845372
MOD13Q2	Producing an annual DLC product	MOD13Q2_PDLC	VictorianDLCArchive.zip	PANGAEA	doi:10.1594/PANGAEA.845372	http://doi.pangaea.de/10.1594/PANGAEA.845372
MOD13Q2	Producing an annual DLC product	MOD13Q2_SDLC	VictorianDLCArchive.zip	PANGAEA	doi:10.1594/PANGAEA.845372	http://doi.pangaea.de/10.1594/PANGAEA.845372
MOD13Q2	Producing an annual DLC product	MOD13Q2_TDLC	VictorianDLCArchive.zip	PANGAEA	doi:10.1594/PANGAEA.845372	http://doi.pangaea.de/10.1594/PANGAEA.845372
MOD13Q3	Producing an annual DLC product	MOD13Q3_PDLC	VictorianDLCArchive.zip	PANGAEA	doi:10.1594/PANGAEA.845372	http://doi.pangaea.de/10.1594/PANGAEA.845372
MOD13Q3	Producing an annual DLC product	MOD13Q3_TDLC	VictorianDLCArchive.zip	PANGAEA	doi:10.1594/PANGAEA.845372	http://doi.pangaea.de/10.1594/PANGAEA.845372
MOD13Q4	Producing an annual DLC product	MOD13Q4_SDLC	VictorianDLCArchive.zip	PANGAEA	doi:10.1594/PANGAEA.845372	http://doi.pangaea.de/10.1594/PANGAEA.845372
MOD13Q4	Producing an annual DLC product	MOD13Q4_TDLC	VictorianDLCArchive.zip	PANGAEA	doi:10.1594/PANGAEA.845372	http://doi.pangaea.de/10.1594/PANGAEA.845372
MOD13Q5	Producing an annual DLC product	MOD13Q5_TDLC	VictorianDLCArchive.zip	PANGAEA	doi:10.1594/PANGAEA.845372	http://doi.pangaea.de/10.1594/PANGAEA.845372
MOD13Q6	Producing an annual DLC product	MOD13Q6_PDLC	VictorianDLCArchive.zip	PANGAEA	doi:10.1594/PANGAEA.845372	http://doi.pangaea.de/10.1594/PANGAEA.845372
MOD13Q6	Producing an annual DLC product	MOD13Q6_SDLC	VictorianDLCArchive.zip	PANGAEA	doi:10.1594/PANGAEA.845372	http://doi.pangaea.de/10.1594/PANGAEA.845372
MOD13Q6	Producing an annual DLC product	MOD13Q6_TDLC	VictorianDLCArchive.zip	PANGAEA	doi:10.1594/PANGAEA.845372	http://doi.pangaea.de/10.1594/PANGAEA.845372
MOD13Q7	Producing an annual DLC product	MOD13Q7_TDLC	VictorianDLCArchive.zip	PANGAEA	doi:10.1594/PANGAEA.845372	http://doi.pangaea.de/10.1594/PANGAEA.845372
MOD13Q8	Producing an annual DLC product	MOD13Q8_SDLC	VictorianDLCArchive.zip	PANGAEA	doi:10.1594/PANGAEA.845372	http://doi.pangaea.de/10.1594/PANGAEA.845372
MOD13Q8	Producing an annual DLC product	MOD13Q8_TDLC	VictorianDLCArchive.zip	PANGAEA	doi:10.1594/PANGAEA.845372	http://doi.pangaea.de/10.1594/PANGAEA.845372
MOD13Q9	Producing an annual DLC product	MOD13Q9_PDLC	VictorianDLCArchive.zip	PANGAEA	doi:10.1594/PANGAEA.845372	http://doi.pangaea.de/10.1594/PANGAEA.845372
MOD13Q9	Producing an annual DLC product	MOD13Q9_SDLC	VictorianDLCArchive.zip	PANGAEA	doi:10.1594/PANGAEA.845372	http://doi.pangaea.de/10.1594/PANGAEA.845372
MOD13Q9	Producing an annual DLC product	MOD13Q9_TDLC	VictorianDLCArchive.zip	PANGAEA	doi:10.1594/PANGAEA.845372	http://doi.pangaea.de/10.1594/PANGAEA.845372
Primary Production Landscapes	Producing an annual DLC product	Primary Production Landscapes_PDLC	VictorianDLCArchive.zip	PANGAEA	doi:10.1594/PANGAEA.845372	http://doi.pangaea.de/10.1594/PANGAEA.845372
Primary Production Landscapes	Producing an annual DLC product	Primary Production Landscapes_SDLC	VictorianDLCArchive.zip	PANGAEA	doi:10.1594/PANGAEA.845372	http://doi.pangaea.de/10.1594/PANGAEA.845372
Primary Production Landscapes	Producing an annual DLC product	Primary Production Landscapes_TDLC	VictorianDLCArchive.zip	PANGAEA	doi:10.1594/PANGAEA.845372	http://doi.pangaea.de/10.1594/PANGAEA.845372
Land tenure	Producing an annual DLC product	Land tenure _PDLC	VictorianDLCArchive.zip	PANGAEA	doi:10.1594/PANGAEA.845372	http://doi.pangaea.de/10.1594/PANGAEA.845372
Land tenure	Producing an annual DLC product	Land tenure _SDLC	VictorianDLCArchive.zip	PANGAEA	doi:10.1594/PANGAEA.845372	http://doi.pangaea.de/10.1594/PANGAEA.845372
Land tenure	Producing an annual DLC product	Land tenure _TDLC	VictorianDLCArchive.zip	PANGAEA	doi:10.1594/PANGAEA.845372	http://doi.pangaea.de/10.1594/PANGAEA.845372
Known hydrological features	Producing an annual DLC product	Known hydrological features_PDLC	VictorianDLCArchive.zip	PANGAEA	doi:10.1594/PANGAEA.845372	http://doi.pangaea.de/10.1594/PANGAEA.845372
SDLC	Producing an annual DLC product	SDLC_TDLC	VictorianDLCArchive.zip	PANGAEA	doi:10.1594/PANGAEA.845372	http://doi.pangaea.de/10.1594/PANGAEA.845372
PDLC	Producing an annual DLC product	PDLC_SDLC	VictorianDLCArchive.zip	PANGAEA	doi:10.1594/PANGAEA.845372	http://doi.pangaea.de/10.1594/PANGAEA.845372
PDLC	Producing an annual DLC product	PDLC_TDLC	VictorianDLCArchive.zip	PANGAEA	doi:10.1594/PANGAEA.845372	http://doi.pangaea.de/10.1594/PANGAEA.845372
Ground data	Producing an annual DLC product	Ground data_TDLC	VictorianDLCArchive.zip	PANGAEA	doi:10.1594/PANGAEA.845372	http://doi.pangaea.de/10.1594/PANGAEA.845372
